# Supplementary material for: Allergic Diseases and Risk of Malignancy of Gastrointestinal Cancers
Source: Cancers (Basel). 2023 Jun 16;15(12):3219. doi: 10.3390/cancers15123219 (PMC10296235; doi:10.3390/cancers15123219)
Supplement: Supplementary file 1 [file cancers-15-03219-s001.zip]

Archive with 1 entries (1 files):
- cancers-2414825-supplementary.pdf
